# Supplementary material for: A potent SARS-CoV-2 neutralising nanobody shows therapeutic efficacy in the Syrian golden hamster model of COVID-19
Source: Nat Commun. 2021 Sep 22;12:5469. doi: 10.1038/s41467-021-25480-z (PMC8458290; doi:10.1038/s41467-021-25480-z)
Supplement: Supplementary file 4 — Source Data [file 41467_2021_25480_MOESM4_ESM.xlsx]

## Sheet: Fig. 5
Fig. 5a
Concentration (nM)	C1 trimer	C1 trimer	C1 trimer	C1 trimer	H3 trimer	H3 trimer	H3 trimer	H3 trimer	C5 trimer	C5 trimer	C5 trimer	C5 trimer
100	4	5	0	2	3	4	3	3
31.6302	19	19	22	14	3	5	2	1
10.0047	48	63	70	64	3	5	4	1	5	6	7	4
3.1645	90	101	91	86	21	3	3	3	1	2	5	8
1.00094	111	133	146	123	69	19	60	10	3	7	6	1
0.316598	139	131	145	108	139	68	92	74	6	5	9	3
0.10014	142	143	166	130	135	101	145	128	10	8	7	9
0.0316746	163	140	172	161	184	143	164	159	49	31	59	39
0.0100187	162	168	173	139	159	157	158	135	87	88	127	110
0.00316894									138	111	142	131
0.00100234									124	135	163	156
	151	164	168	158	153	163	165	129	156	150	173	151
Fig. 5b
Concentration (nM)	C1 trimer	C1 trimer	C1 trimer	C1 trimer	H3 trimer	H3 trimer	H3 trimer	H3 trimer	C5 trimer	C5 trimer	C5 trimer	C5 trimer
100	4	5	0	2	3	4	3	3
31.6302	19	19	22	14	3	5	2	1
10.0047	48	63	70	64	3	5	4	1	5	6	7	4
3.1645	90	101	91	86	21	3	3	3	1	2	5	8
1.00094	111	133	146	123	69	19	60	10	3	7	6	1
0.316598	139	131	145	108	139	68	92	74	6	5	9	3
0.10014	142	143	166	130	135	101	145	128	10	8	7	9
0.0316746	163	140	172	161	184	143	164	159	49	31	59	39
0.0100187	162	168	173	139	159	157	158	135	87	88	127	110
0.00316894									138	111	142	131
0.00100234									124	135	163	156
	151	164	168	158	153	163	165	129	156	150	173	151
Fig. 5c
Concentration (nM)	C1 trimer	C1 trimer	C1 trimer	C1 trimer	H3 trimer	H3 trimer	H3 trimer	H3 trimer	C5 trimer	C5 trimer	C5 trimer	C5 trimer
100	1	3	2	3	138	131	145	166
31.6302	3	5	4	6	160	157	167	149
10.0047	35	58	41	37	127	153	162	142	129	135	128	142
3.1645	98	98	114	90	142	152	170	140	124	125	127	126
1.00094	117	127	132	135	142	150	142	139	117	141	149	145
0.316598	124	153	147	137	162	161	161	156	125	145	128	141
0.10014	138	156	146	144	143	142	159	158	134	138	127	125
0.0316746	157	164	152	145	132	166	152	153	148	146	142	128
0.0100187	167	172	187	155	150	161	173	135	129	123	151	130
0.00316894									114	123	134	160
0.00100234									132	144	135	147
	158	143	147	120	155	157	152	144	141	141	152	130

## Sheet: Fig.6
Figure 6 b
	% Weight loss
		Control							Nanobody
			Animal codes							Animal Codes
	Days post infection	20174	20037	20045	20578	20655	17744		20667	20639	20405	19756	17805	20646
	-3	3.17	0	2.46	-1.56	-3.25	-1.64		1.64	-0.79	0.8	0	-3.25	-1.59
	-1.96	2.38	0.84	0.82	1.56	0	0		0	1.57	0.8	0	-0.81	0
	-0.94	0	0	0.82	1.56	0	0.82		0	0.79	-0.8	-0.83	0	-0.79
	0	0	0	0	0	0	0		0	0	0	0	0	0
	1	-0.79	-1.68	0	0	-1.63	-0.82		-0.82	0.79	0.8	-0.83	-1.63	1.59
	2	-2.38	-3.36	-2.46	-3.13	-4.07	-3.28		-4.1	-4.72	-2.4	-3.31	-4.07	-3.17
	3.01	-7.14	-6.72	-6.56	-7.03	-9.76	-9.02		-5.74	-8.66	-6.4	-7.44	-8.94	-7.94
	4	-9.52	-8.4	-8.2	-10.16	-13.01	-11.48		-9.84	-11.02	-8.8	-4.13	-9.76	-10.32
	5.02	-12.7	-10.92	-11.48	-14.06	-15.45	-15.57		-13.93	-11.02	-11.2	-4.13	-12.2	-11.11
	6	-15.08	-13.45	-13.93	-15.63	-17.07	-18.03		-15.57	-7.87	-12.8	-4.13	-8.13	-8.73
	7	-19.05	-15.97	-13.93	-16.41	-15.45	-18.03		-13.11	-4.72	-8.8	-1.65	-6.5	-6.35
Figure 6 c
FFU Nasal Wash																FFU Oropharygeal
	Day	Control						Nanobody									Day	Control						Nanobody
		20174	18189	20405	20578	20680	17952	17805	17744	19756	20206	20037	20646					20174	18189	20405	20578	20680	17952	17805	17744	19756	20206	20037	20646
	-2	10	10	10	10	10	10	10	10	10	10	10	10				-2	10	10	10	10	10	10	10	10	10	10	10	10
	2	12400	255000	27500	35000	34500	280000	2200	10	100	10	10	700				2	30	150	1450	10	10	10	10	10	10	10	10	10
	4	500	2550	1150	10	10	10	10	300	150	10	10	10				4	10	10	10	10	10	10	10	10	10	10	10	10
	6	10	10	10	10	10	10	10	10	10	10	10	10				6	10	10	10	10	10	10	10	10	10	10	10	10
	7	10	10	10	10	10	10	10	10	10	10	10	10				7	10	10	10	10	10	10	10	10	10	10	10	10
Figure 6 d
sg RNA Nasal Wash
																sgRNA Oropharyngeal
	Day	Control						Nanobody
		20174	18189	20405	20578	20680	17952	17805	17744	19756	20206	20037	20646				Day	Control						Nanobody
	-2	2957.14	2957.14	2957.14	2957.14	2957.14	2957.14	2957.14	2957.14	2957.14	2957.14	2957.14	2957.14					20174	18189	20405	20578	20680	17952	17805	17744	19756	20206	20037	20646
	2	297000000	8900000000	916000000	1660000000	1500000000	4560000000	433000000	820000000	801000000	483000000	355000000	1100000000				-2	1157.14	1157.14	1157.14	1157.14	1157.14	1157.14	1157.14	1157.14	1157.14	1157.14	1157.14	1157.14
	4	230000000	176000000	151000000	7760000		7340000	18388917	157000000	133000000	921043	8307186	523968				2	20345	121616	105837	6428.57	110467	69719.2	13115.1	6428.57	6428.57	6428.57	6428.57	71044.2
	6	72400000	41800000	7540000	4590000	1320000	122000000	3157924	25656063	7504656	6475635	3528834	88439.5				4	37361.2	6428.57	16333.8	6428.57	23490.3	24441.6	6428.57	6428.57	6428.57	6428.57	6428.57	6428.57
	7	1540000	7660000	165000	186000	2700000	12500000	4540699	302157	6428.57	1649067	6428.57	6428.57				6	18766.6	29829.3	6428.57	36461.5	1157.14	70210.8	6428.57	6428.57	6428.57	6428.57	6428.57	6428.57
Figure 6 e																	7	173198	24211.6	6428.57	42692.7	16220.9	20038.7	6428.57	6428.57	6428.57	6428.57	6428.57	6428.57
RT-PCR RNA Nasal Wash
																RT-PCR Oropharyngeal
	Day	Control						Nanobody
		20174	18189	20405	20578	20680	17952	17805	17744	19756	20206	20037	20646				Day	Control						Nanobody
	-2	1157.14	1157.14	1157.14	1157.14	1157.14	1157.14	1157.14	1157.14	1157.14	1157.14	1157.14	1157.14					20174	18189	20405	20578	20680	17952	17805	17744	19756	20206	20037	20646
	2	504271	16234996	2116939	4805682	4034154	10699525	1041083	2636531	2087472	1386596	938813	3024245				-2	2960	2960	2960	2960	2960	2960	2957.14	2957.14	2957.14	2957.14	2957.14	2957.14
	4	255858	233930	292458	6428.57	1157.14	6428.57	13254.2	340652	331821	6428.57	20075.3	6428.57				2	11500000	50400000	50800000	3590000	42300000	25900000	3629944	2043157	4790718	1826173	1797270	23761282
	6	132722	57672.9	6428.57	6428.57	6428.57	151493	6428.57	33500	6428.57	6428.57	6428.57	1157.14				4	20500000	2450000	10400000	2280000	12900000	13600000	1359004	733645	1418264	3240976	1769653	618208
	7	6428.57	6428.57	6428.57	6428.57	6428.57	15582.9	6428.57	6428.57	1157.14	6428.57	1157.14	1157.14				6	9440000	14000000	2910000	11400000	30000	29600000	2177840	304615	1988632	4220384	2696852	2716888
																	7	104000000	13300000	1730000	18100000	8440000	8820000	542961	1475352	32560.3	4444104	1091668	231751
Figure 6 f		sg RNA															RT-PCR
Tissues				Control						Nanobody									Control						Nanobody
				20174	18189	20405	20578	20680	17952	17805	17744	19756	20206	20037	20646				20174	18189	20405	20578	20680	17952	17805	17744	19756	20206	20037	20646
		Lung		2236.15	2236.15	2236.15	2236.15	2236.15	2236.15	2236.15	2236.15	2236.15	2236.15	2236.15	2236.15		Lung		145000000	228000000	1454929	34548297	288052	28078635	2581246	2758670	12457923	6004369	1503430	3034032
		Trachea		1963.04	1963.04	1963.04	169121	1963.04	1963.04	1963.04	1963.04	1963.04	10905.8	1963.04	1963.04		Trachea		21272643	37622	37353893	657000000	20280607	9895362	16969168	5853471	2834549	4097164	4175159	81787.5
		Duodenum		1278.33	1278.33	1278.33	1278.33	1278.33	1278.33	1278.33	1278.33	1278.33	1278.33	1278.33	1278.33		Duodenum		53571	24643	53571	532011	5492250	656252	272516	24642.6	53570.8	53570.8	53570.8	53570.8

## Sheet: Fig.7b
Fig. 7b
Cohort	Animal ID	Start Weight 1-Dec		2020-12-02	% loss	Avg % loss	2020-12-03	% loss	Avg % loss	2020-12-04	% loss	Avg % loss	2020-12-05	% loss	Avg % loss	2020-12-06	% loss	Avg % loss	2020-12-07	% loss	Avg % loss	2020-12-08	% loss	Avg % loss
Cohort 1 PBS	07054/1/1	80.2		79.8	99.5012	99.4702	77	96.01	93.3488	72.5	90.399	89.4455	71.4	89.0274	88.5194	68.9	85.9102	85.2044	65.1	81.1721	80.871	66.3	82.6683	80.9948
	07054/1/2	74.6		74.6	100		69.2	92.7614		67.1	89.9464		66.4	89.008		65.2	87.3995		62.1	83.244		61.3	82.1716
	07054/1/3	76.3		76	99.6068		71.3	93.4469		68.9	90.3014		68.9	90.3014		65.2	85.4522		62.7	82.1756		61.8	80.9961
	07054/2/1	74.3		73.2	98.5195		68.3	91.9246		65.2	87.7524		65.5	88.1561		63.2	85.0606		60	80.7537		61.5	82.7725
	07054/2/2	75		75.3	100.4		69.8	93.0667		67.3	89.7333		66.1	88.1333		63.4	84.5333		60.6	80.8		60.3	80.4
	07054/2/3	82.9		81.9	98.7937		77	92.883		73.4	88.5404		71.7	86.4897		68.7	82.8709		63.9	77.0808		63.8	76.9602
Cohort 2 4mg/kg 2hpi	07054/3/1	84.8		81.8	96.4623	98.0787	85.5	100.825	101.835	84	99.0566	101.891	84.8	100	101.73	84.5	99.6462	101.496	83.9	98.9387	100.021	85.4	100.708	100.217
	07054/3/2	87		86.5	99.4253		89.5	102.874		92	105.747		92.6	106.437		92.2	105.977		92.8	106.667		93.3	107.241
	07054/3/3	86.3		82.8	95.9444		87.7	101.622		86.8	100.579		87.1	100.927		86.3	100		82.8	95.9444		84.7	98.146
	07054/4/1	92.5		91.3	98.7027		92.8	100.324		92.5	100		90	97.2973		90.6	97.9459		92.6	100.108		91.7	99.1351
	07054/4/2	87.9		86.7	98.6348		89.2	101.479		89.2	101.479		89.6	101.934		88.8	101.024		84.8	96.4733		86.2	98.066
	07054/4/3	100.4		99.7	99.3028		104.3	103.884		104.9	104.482		104.2	103.785		104.8	104.382		102.4	101.992		98.4	98.008
Cohort 3 4mg/kh 24hpi i/n	07054/5/1	74.6		74.1	99.3298	99.6402	71.9	96.3807	95.949	70.7	94.7721	95.1264	73.9	99.0617	100.009	70.8	94.9062	99.6433	76.8	102.949	102.324	79.8	106.971	105.806
	07054/5/2	87.2		86.5	99.1972		81.6	93.578		77.9	89.3349		81.1	93.0046		80.2	91.9725		81.8	93.8073		84.3	96.6743
	07054/5/3	83.1		83.4	100.361		79.8	96.0289		78.6	94.5848		77.5	93.2611		76.8	92.4188		78.8	94.8255		81.4	97.9543
	07054/6/1	77		76.7	99.6104		74.3	96.4935		74.7	97.013		80.7	104.805		82.3	106.883		83.4	108.312		85.6	111.169
	07054/6/2	70.1		70	99.8573		68.5	97.7175		69.7	99.4294		75.7	107.989		75.4	107.561		75.8	108.131		77.9	111.127
	07054/6/3	77.7		77.3	99.4852		74.2	95.4955		74.3	95.6242		79.2	101.931		80.9	104.118		82.3	105.92		86.2	110.94
Cohort 4 4mg/kg 24hpi i/p	07054/7/1	78.4		77.3	98.5969	99.7874	76	96.9388	95.676	73.9	94.2602	93.5987	72.8	92.8571	93.8967	74.3	94.7704	95.9288	74.1	94.5153	96.0625	76.8	97.9592	101.338
	07054/7/2	76.6		76.8	100.261		75.2	98.1723		71	92.6893		67.4	87.9896		67.8	88.5117		68.4	89.295		71.7	93.6031
	07054/7/3	82.7		82.8	100.121		82.2	99.3954		79.6	96.2515		77.4	93.5913		78.6	95.0423		76.1	92.0193		82.9	100.242
	07054/8/1	76.4		76	99.4764		70.9	92.801		69	90.3141		72	94.2408		75.4	98.6911		77	100.785		79.7	104.319
	07054/8/2	74.3		74.5	100.269		69.8	93.9435		69.7	93.8089		72.9	98.1157		73.5	98.9233		72.4	97.4428		77.8	104.711
	07054/8/3	82		82	100		76.1	92.8049		77.3	94.2683		79.2	96.5854		81.7	99.6341		83.9	102.317		87.9	107.195
Cohort 5 0.4mg/kg 24hpi i/n	07054/9/1	81.8		81.8	100	100.013	79.7	97.4328	97.0788	79.4	97.066	97.2981	81	99.022	99.6878	82.1	100.367	100.123	83.7	102.323	101.716	83.5	102.078	104.284
	07054/9/2	83.8		85	101.432		82.5	98.4487		78.5	93.6754		79.5	94.8687		78.7	93.9141		78	93.0788		80.2	95.7041
	07054/9/3	81.9		81.6	99.6337		79.1	96.5812		78.6	95.9707		80	97.6801		80.6	98.4127		81.3	99.2674		83.3	101.709
	07054/10/1	70.5		70.2	99.5745		67.8	96.1702		69.6	98.7234		72.9	103.404		74	104.965		76.6	108.652		76.9	109.078
	07054/10/2	73.8		73.6	99.729		71.5	96.8835		75.9	102.846		78.8	106.775		78	105.691		78.2	105.962		82.7	112.06
	07054/10/3	69		68.8	99.7101		66.9	96.9565		65.9	95.5072		66.5	96.3768		67.2	97.3913		69.7	101.014		72.5	105.072

## Sheet: Fig.7c
Fig. 7c
N1normalised to 18S
Sample Name	18S/ug	Diamond N/ug	Mean 18S	Normalisation	Diamond N/ug Normalised to 18S		PBS	Cohort 2	Cohort 3	Cohort 4	Cohort 5
C5 Trimer Cohort 1 PBS 24hpi D7 8/12/20 RL 1	696000	5660	1830000	0.379	2150		2150	900	8550	42.8	26.8
C5 Trimer Cohort 1 PBS 24hpi D7 8/12/20 RL 1	696000	5660	1830000	0.379	2150		203	2250000	460	1.17	49.6
C5 Trimer Cohort 1 PBS 24hpi D7 8/12/20 RL 2	225000	1650	1830000	0.123	203		4880	7.03	65.7	12.4	3900
C5 Trimer Cohort 1 PBS 24hpi D7 8/12/20 RL 2	225000	1650	1830000	0.123	203		1400	51.5	29300	70.9	8.7
C5 Trimer Cohort 1 PBS 24hpi D7 8/12/20 RL 3	393000	22800	1830000	0.214	4880		6060	12.9	167	89.2	99.2
C5 Trimer Cohort 1 PBS 24hpi D7 8/12/20 RL 3	393000	22800	1830000	0.214	4880		1920	22.5	155	107	27400
C5 Trimer Cohort 1 PBS 24hpi D7 8/12/20 RL 4	808000	3180	1830000	0.44	1400
C5 Trimer Cohort 1 PBS 24hpi D7 8/12/20 RL 4	808000	3180	1830000	0.44	1400
C5 Trimer Cohort 1 PBS 24hpi D7 8/12/20 RL 5	946000	11800	1830000	0.516	6060
C5 Trimer Cohort 1 PBS 24hpi D7 8/12/20 RL 5	946000	11800	1830000	0.516	6060
C5 Trimer Cohort 1 PBS 24hpi D7 8/12/20 RL 6	98700	35600	1830000	0.0538	1920
C5 Trimer Cohort 1 PBS 24hpi D7 8/12/20 RL 6	98700	35600	1830000	0.0538	1920
C5 Trimer Cohort 2 I/N 4mg/kg C5 2h prior D7 8/12/20 RL 1	263000	6280	1830000	0.143	900
C5 Trimer Cohort 2 I/N 4mg/kg C5 2h prior D7 8/12/20 RL 1	263000	6280	1830000	0.143	900
C5 Trimer Cohort 2 I/N 4mg/kg C5 2h prior D7 8/12/20 RL 2	1020000	4040000	1830000	0.556	2250000
C5 Trimer Cohort 2 I/N 4mg/kg C5 2h prior D7 8/12/20 RL 2	1020000	4040000	1830000	0.556	2250000
C5 Trimer Cohort 2 I/N 4mg/kg C5 2h prior D7 8/12/20 RL 3	57100	226	1830000	0.0311	7.03
C5 Trimer Cohort 2 I/N 4mg/kg C5 2h prior D7 8/12/20 RL 3	57100	226	1830000	0.0311	7.03
C5 Trimer Cohort 2 I/N 4mg/kg C5 2h prior D7 8/12/20 RL 4	56300	1680	1830000	0.0307	51.5
C5 Trimer Cohort 2 I/N 4mg/kg C5 2h prior D7 8/12/20 RL 4	56300	1680	1830000	0.0307	51.5
C5 Trimer Cohort 2 I/N 4mg/kg C5 2h prior D7 8/12/20 RL 5	15600	1510	1830000	0.0085	12.9
C5 Trimer Cohort 2 I/N 4mg/kg C5 2h prior D7 8/12/20 RL 5	15600	1510	1830000	0.0085	12.9
C5 Trimer Cohort 2 I/N 4mg/kg C5 2h prior D7 8/12/20 RL 6	22100	1870	1830000	0.012	22.5
C5 Trimer Cohort 2 I/N 4mg/kg C5 2h prior D7 8/12/20 RL 6	22100	1870	1830000	0.012	22.5
C5 Trimer Cohort 3 I/N 4mg/kg C5 24hpi D7 8/12/20 RL 1	8300000	1890	1830000	4.52	8550
C5 Trimer Cohort 3 I/N 4mg/kg C5 24hpi D7 8/12/20 RL 1	8300000	1890	1830000	4.52	8550
C5 Trimer Cohort 3 I/N 4mg/kg C5 24hpi D7 8/12/20 RL 2	2120000	398	1830000	1.16	460
C5 Trimer Cohort 3 I/N 4mg/kg C5 24hpi D7 8/12/20 RL 2	2120000	398	1830000	1.16	460
C5 Trimer Cohort 3 I/N 4mg/kg C5 24hpi D7 8/12/20 RL 3	836000	144	1830000	0.456	65.7
C5 Trimer Cohort 3 I/N 4mg/kg C5 24hpi D7 8/12/20 RL 3	836000	144	1830000	0.456	65.7
C5 Trimer Cohort 3 I/N 4mg/kg C5 24hpi D7 8/12/20 RL 4	13500000	3980	1830000	7.36	29300
C5 Trimer Cohort 3 I/N 4mg/kg C5 24hpi D7 8/12/20 RL 4	13500000	3980	1830000	7.36	29300
C5 Trimer Cohort 3 I/N 4mg/kg C5 24hpi D7 8/12/20 RL 5	8.11	6820	331	0.0245	167
C5 Trimer Cohort 3 I/N 4mg/kg C5 24hpi D7 8/12/20 RL 5	8.11	6820	331	0.0245	167
C5 Trimer Cohort 3 I/N 4mg/kg C5 24hpi D7 8/12/20 RL 6	36.7	1400	331	0.111	155
C5 Trimer Cohort 3 I/N 4mg/kg C5 24hpi D7 8/12/20 RL 6	36.7	1400	331	0.111	155
C5 Trimer Cohort 4 I/P 4mg/kg C5 24hpi D7 8/12/20 RL 1	8.23	1720	331	0.0249	42.8
C5 Trimer Cohort 4 I/P 4mg/kg C5 24hpi D7 8/12/20 RL 1	8.23	1720	331	0.0249	42.8
C5 Trimer Cohort 4 I/P 4mg/kg C5 24hpi D7 8/12/20 RL 2	8.5	45.4	331	0.0257	1.17
C5 Trimer Cohort 4 I/P 4mg/kg C5 24hpi D7 8/12/20 RL 2	8.5	45.4	331	0.0257	1.17
C5 Trimer Cohort 4 I/P 4mg/kg C5 24hpi D7 8/12/20 RL 3	19.2	214	331	0.058	12.4
C5 Trimer Cohort 4 I/P 4mg/kg C5 24hpi D7 8/12/20 RL 3	19.2	214	331	0.058	12.4
C5 Trimer Cohort 4 I/P 4mg/kg C5 24hpi D7 8/12/20 RL 4	20	1170	331	0.0604	70.9
C5 Trimer Cohort 4 I/P 4mg/kg C5 24hpi D7 8/12/20 RL 4	20	1170	331	0.0604	70.9
C5 Trimer Cohort 4 I/P 4mg/kg C5 24hpi D7 8/12/20 RL 5	20.8	1420	331	0.0628	89.2
C5 Trimer Cohort 4 I/P 4mg/kg C5 24hpi D7 8/12/20 RL 5	20.8	1420	331	0.0628	89.2
C5 Trimer Cohort 4 I/P 4mg/kg C5 24hpi D7 8/12/20 RL 6	8.19	4340	331	0.0247	107
C5 Trimer Cohort 4 I/P 4mg/kg C5 24hpi D7 8/12/20 RL 6	8.19	4340	331	0.0247	107
C5 Trimer Cohort 5 I/N 0.4mg/kg C5 24hpi D7 8/12/20 RL 1	135	65.8	331	0.408	26.8
C5 Trimer Cohort 5 I/N 0.4mg/kg C5 24hpi D7 8/12/20 RL 1	135	65.8	331	0.408	26.8
C5 Trimer Cohort 5 I/N 0.4mg/kg C5 24hpi D7 8/12/20 RL 2	76.8	214	331	0.232	49.6
C5 Trimer Cohort 5 I/N 0.4mg/kg C5 24hpi D7 8/12/20 RL 2	76.8	214	331	0.232	49.6
C5 Trimer Cohort 5 I/N 0.4mg/kg C5 24hpi D7 8/12/20 RL 3	256	5040	331	0.773	3900
C5 Trimer Cohort 5 I/N 0.4mg/kg C5 24hpi D7 8/12/20 RL 3	256	5040	331	0.773	3900
C5 Trimer Cohort 5 I/N 0.4mg/kg C5 24hpi D7 8/12/20 RL 4	12.1	238	331	0.0365	8.7
C5 Trimer Cohort 5 I/N 0.4mg/kg C5 24hpi D7 8/12/20 RL 4	12.1	238	331	0.0365	8.7
C5 Trimer Cohort 5 I/N 0.4mg/kg C5 24hpi D7 8/12/20 RL 5	16.1	2040	331	0.0486	99.2
C5 Trimer Cohort 5 I/N 0.4mg/kg C5 24hpi D7 8/12/20 RL 5	16.1	2040	331	0.0486	99.2
C5 Trimer Cohort 5 I/N 0.4mg/kg C5 24hpi D7 8/12/20 RL 6	4010	2260	331	12.1	27400
C5 Trimer Cohort 5 I/N 0.4mg/kg C5 24hpi D7 8/12/20 RL 6	4010	2260	331	12.1	27400

## Sheet: Fig. 7d
Fig. 7d
Measurement	Details	Airways	Total area	% airways	mean	MeasurementID	MeasurementDetailID
HE	B20-1075 Lung HE	21703952	104013368	20.8665		905	3989	Cohort 1 PBS
HE	B20-1076 Lung HE	10841225	81387624	13.3205		905	3990	Cohort 1 PBS
HE	B20-1077 Lung HE	10397911	52330380	19.8697		905	3991	Cohort 1 PBS
HE	B20-1078 Lung HE	7.9675e+06	54237988	14.6899		905	3992	Cohort 1 PBS
HE	B20-1079 Lung HE	6334837	72776904	8.70446		905	3993	Cohort 1 PBS
HE	B20-1080 Lung HE	15740845	75692168	20.7959	16.3745	905	3994	Cohort 1 PBS
HE	B20-1081 Lung HE	10106920	48491804	20.8425		905	3995	Cohort 2 4mg/kg 2hpi i/n
HE	B20-1082 Lung HE	20114472	70527640	28.52		905	3996	Cohort 2 4mg/kg 2hpi i/n
HE	B20-1083 Lung HE	10562013	47254568	22.3513		905	3997	Cohort 2 4mg/kg 2hpi i/n
HE	B20-1084 Lung HE	13106342	54327032	24.1249		905	3998	Cohort 2 4mg/kg 2hpi i/n
HE	B20-1085 Lung HE	13499254	50237248	26.871		905	3999	Cohort 2 4mg/kg 2hpi i/n
HE	B20-1086 Lung HE	13219286	56405384	23.4362	24.3577	905	4000	Cohort 2 4mg/kg 2hpi i/n
HE	B20-1087 Lung HE	13467831	53159900	25.3346		905	4001	Cohort 3 4mg/kg 24hpi i/n
HE	B20-1088 Lung HE	8875885	45662760	19.4379		905	4002	Cohort 3 4mg/kg 24hpi i/n
HE	B20-1089 Lung HE	13646139	59151360	23.0699		905	4003	Cohort 3 4mg/kg 24hpi i/n
HE	B20-1090 Lung HE	12809020	53226320	24.0652		905	4004	Cohort 3 4mg/kg 24hpi i/n
HE	B20-1091 Lung HE	15165607	52904660	28.6659		905	4005	Cohort 3 4mg/kg 24hpi i/n
HE	B20-1092 Lung HE	10102382	59661948	16.9327	22.9177	905	4006	Cohort 3 4mg/kg 24hpi i/n
HE	B20-1093 Lung HE	12882044	55256244	23.3133		905	4007	Cohort 4 4mg/kg 24hpi i/p
HE	B20-1094 Lung HE	14297176	65153380	21.9439		905	4008	Cohort 4 4mg/kg 24hpi i/p
HE	B20-1095 Lung HE	19069042	79096408	24.1086		905	4009	Cohort 4 4mg/kg 24hpi i/p
HE	B20-1096 Lung HE	14874934	59622536	24.9485		905	4010	Cohort 4 4mg/kg 24hpi i/p
HE	B20-1097 Lung HE	11969447	47420368	25.2412		905	4011	Cohort 4 4mg/kg 24hpi i/p
HE	B20-1098 Lung HE	11156875	53376740	20.9021	23.4096	905	4012	Cohort 4 4mg/kg 24hpi i/p
HE	B20-1099 Lung HE	10544091	37462524	28.1457		905	4013	Cohort 5 0.4mg/kg 24hpi i/n
HE	B20-1100 Lung HE	18514088	68473704	27.0382		905	4014	Cohort 5 0.4mg/kg 24hpi i/n
HE	B20-1101 Lung HE	10074757	49976204	20.1591		905	4015	Cohort 5 0.4mg/kg 24hpi i/n
HE	B20-1102 Lung HE	16213295	50562192	32.066		905	4016	Cohort 5 0.4mg/kg 24hpi i/n
HE	B20-1104 Lung HE	11492367	68082928	16.88	24.1985	905	4017	Cohort 5 0.4mg/kg 24hpi i/n

## Sheet: Supplementary Fig. 8
Supplementary Figure 8a
	Nasal cavity histopathology score
	Epithelium		Exudate
	Control	Nanobody	Control	Nanobody
	2	1	4	1
	2	2	3	1
	2	2	3	1
	2	1	4	2
	2	1	3	1
	2	1	3	2
	Nasal cavity ISH (S-gene) score
Supplementary Figure 8b
	Epithelium		Exudate
	Control	Nanobody	Control	Nanobody
	2	0	4	2
	2	0	4	1
	1	0	3	1
	1	0	2	1
	1	0	2	1
	1	0	3	1

## Sheet: Supplementary Fig. 9
Supplementary Figure 9 a
		Lung histopathology image analysis
% area
Control	Nanobody
87.6	68.3
89	23.8
61.8	53.8
93.2	21.4
83.9	44.9
85.5	33.7
Supplementary Figure 9 b
% area		Lung S-gene ISH image analysis
Control	Nanobody
0.03	0.003
0.02	0
0.02	0
0.007	0
0.003	0.002
0.002	0
